# Supplementary material for: Transcriptional Differences in Lipid-Metabolizing Enzymes in Murine Sebocytes Derived from Sebaceous Glands of the Skin and Preputial Glands
Source: Int J Mol Sci. 2021 Oct 27;22(21):11631. doi: 10.3390/ijms222111631 (PMC8584257; doi:10.3390/ijms222111631)
Supplement: Supplementary file 1 [file ijms-22-11631-s001.zip]

Archive with 1 entries (1 files):
- ijms-1429715-supplementary.pdf
